# Supplementary material for: GTV delineation in supraglottic laryngeal carcinoma: interobserver agreement of CT versus CT-MR delineation
Source: Radiat Oncol. 2015 Jan 23;10:26. doi: 10.1186/s13014-014-0321-4 (PMC4327804; doi:10.1186/s13014-014-0321-4)
Supplement: Additional file 3: — Delineations of three observers on CT for patient 11. Delineations of three observers on contrast enhanced CT for patient number 11. From left to right: transversal, sagittal en coronal views. [file 13014_2014_321_MOESM3_ESM.zip]

Archive with 1 entries (1 files):
- 1576805835107152_add3.wmv
