# Supplementary material for: GTV delineation in supraglottic laryngeal carcinoma: interobserver agreement of CT versus CT-MR delineation
Source: Radiat Oncol. 2015 Jan 23;10:26. doi: 10.1186/s13014-014-0321-4 (PMC4327804; doi:10.1186/s13014-014-0321-4)
Supplement: Additional file 4: — Delineations of three observers on CT-MR for patient 11. Delineations of three observers on for the CT-MR session for patient 11. Delineations were performed on the contrast enhanced CT with co-registered MR simultaneously visible (CT images are not shown). Upper left: transversal T1-weighed view. Lower left: transversal T1-weighted + gadolinium view. Upper right: coronal T1-weighted view. Lower right: sagittal T1-weighted view. [file 13014_2014_321_MOESM4_ESM.zip]

Archive with 1 entries (1 files):
- 1576805835107152_add4.wmv
